# Supplementary material for: Aging-Enhanced High-Performance Zinc Tin Oxide Transistors and Exploration in Illumination Interface Stability
Source: Nanomaterials (Basel). 2026 Jul 13;16(14):861. doi: 10.3390/nano16140861 (PMC13414651; doi:10.3390/nano16140861)
Supplement: Supplementary file 1 [file nanomaterials-16-00861-s001.zip]

Archive with 1 entries (1 files):
- nanomaterials-4310351-supplementary.pdf
